# Supplementary material for: Chemometric Discrimination of Cichorium glandulosum Boiss. et Huet and Cichorium intybus L. via Their Metabolic Profiling, Antioxidative, and Hypoglycemic Activities
Source: Foods. 2023 Feb 20;12(4):901. doi: 10.3390/foods12040901 (PMC9957518; doi:10.3390/foods12040901)
Supplement: Supplementary file 1 [file foods-12-00901-s001.zip]

Archive with 1 entries (1 files):
- foods-2196944-supplementary.pdf
